# Supplementary material for: Identification of a shared antigen linking CD4+ T and B cell pathology in Sjögren’s disease
Source: Sci Adv. 2026 Jun 3;12(23):eaeb2491. doi: 10.1126/sciadv.aeb2491 (PMC13232566; doi:10.1126/sciadv.aeb2491)
Supplement: Supplementary file 2 — Data S1 [file sciadv.aeb2491_data_s1.zip]

Archive with 1 entries (1 files):
- sciadv.aeb2491_data_s1.xlsx
