# Supplementary material for: Identification of a shared antigen linking CD4+ T and B cell pathology in Sjögren’s disease
Source: Sci Adv. 2026 Jun 3;12(23):eaeb2491. doi: 10.1126/sciadv.aeb2491 (PMC13232566; doi:10.1126/sciadv.aeb2491)
Supplement: Supplementary file 2 — Data S1 [file sciadv.aeb2491_data_s1.zip › sciadv.aeb2491_data_s1.xlsx]

## Sheet: Table S2
TCRa forward primer mixture		TCRb forward primer mixture
T251 TRAV1-1-01	GGGAGGGCTCTGGCAGGACAAAGCCTTGAGCAG	T351 TRBV2-01	TGAGCTACGGACTCGAGGAACCTGAAGTCACCCAGAC
T252 TRAV1-2-01	GGGAGGGCTCTGGCAGGACAAAACATTGACCAGC	T352 TRBV3-1-01	TGAGCTACGGACTCGAGGACACAGCTGTTTCCCAGA
T253 TRAV2-01	GGGAGGGCTCTGGCAAAGGACCAAGTGTTTCAGCC	T353 TRBV4-1-01	TGAGCTACGGACTCGAGGACACTGAAGTTACCCAGACAC
T254 TRAV3-01	GGGAGGGCTCTGGCAGCTCAGTCAGTGGCTCAGC	T354 TRBV4-2,3-01	TGAGCTACGGACTCGAGGAAACGGGAGTTACGCAG
T255 TRAV4-01	GGGAGGGCTCTGGCACTTGCTAAGACCACCCAGC	T355 TRBV5-1-01	TGAGCTACGGACTCGAGAAGGCTGGAGTCACTCAAAC
T256 TRAV5-01	GGGAGGGCTCTGGCAGGAGAGGATGTGGAGCAG	T356 TRBV5-3-01	TGAGCTACGGACTCGAGGAGGCTGGAGTCACCCA
T257 TRAV6-01	GGGAGGGCTCTGGCAAGCCAAAAGATAGAACAGAATTCC	T357 TRBV5-4-01	TGAGCTACGGACTCGAGGAGACTGGAGTCACCCAAA
T258 TRAV7-01	GGGAGGGCTCTGGCAGAAAACCAGGTGGAGCAC	T358 TRBV5-5,6,7-01	TGAGCTACGGACTCGAGGACGCTGGAGTCACCC
T259 TRAV8-1-01	GGGAGGGCTCTGGCAGCCCAGTCTGTGAGCCA	T359 TRBV5-8-01	TGAGCTACGGACTCGAGGAGGCTGGAGTCACACAA
T260 TRAV8-2-01	GGGAGGGCTCTGGCAGCCCAGTCGGTGACCCA	T360 TRBV6-1-9-01	TGAGCTACGGACTCGAGAATGCTGGTGTCACTCAGAC
T261 TRAV8-3-01	GGGAGGGCTCTGGCAGCCCAGTCAGTGACCCA	T361 TRBV6-4-01	TGAGCTACGGACTCGAGATTGCTGGGATCACCCA
T262 TRAV8-6-02	GGGAGGGCTCTGGCAGCCCAGTCTGTGACCCA	T362 TRBV7-1,3,4,6,8-01	TGAGCTACGGACTCGAGGGTGCTGGAGTCTCCCA
T263 TRAV8-7-01	GGGAGGGCTCTGGCAACCCAGTCGGTGACCCA	T363 TRBV7-2-01	TGAGCTACGGACTCGAGGGAGCTGGAGTCTCCCAG
T264 TRAV9-1-01	GGGAGGGCTCTGGCAGGAGATTCAGTGGTCCAGAC	T364 TRBV7-7	TGAGCTACGGACTCGAGGATACTGGAATTACCCAGACACC
T265 TRAV9-2-01	GGGAGGGCTCTGGCAGGAAATTCAGTGACCCAGA	T365 TRBV7-9-01	TGAGCTACGGACTCGAGGATACTGGAGTCTCCCAGAACC
T266 TRAV10-01	GGGAGGGCTCTGGCAAAAAACCAAGTGGAGCAGAG	T366 TRBV9-01	TGAGCTACGGACTCGAGGATTCTGGAGTCACACAAACC
T267 TRAV12-1-01	GGGAGGGCTCTGGCACGGAAGGAGGTGGAGCA	T367 TRBV10-1-01	TGAGCTACGGACTCGAGGATGCTGAAATCACCCAGA
T268 TRAV12-2-01	GGGAGGGCTCTGGCACAGAAGGAGGTGGAGCAG	T368 TRBV10-2,3-01	TGAGCTACGGACTCGAGGATGCTGGAATCACCCAG
T269 TRAV13-1-01	GGGAGGGCTCTGGCAGGAGAGAATGTGGAGCAGC	T369 TRBV11-1-01	TGAGCTACGGACTCGAGGAAGCTGAAGTTGCCCAG
T270 TRAV13-2-01	GGGAGGGCTCTGGCAGGAGAGAGTGTGGGGCT	T370 TRBV11-2-01	TGAGCTACGGACTCGAGGAAGCTGGAGTTGCCCA
T271 TRAV14/DV4-02	GGGAGGGCTCTGGCAGCCCAGAAGATAACTCAAACC	T371 TRBV11-3-01	TGAGCTACGGACTCGAGGAAGCTGGAGTGGTTCAGTC
T272 TRAV16-01	GGGAGGGCTCTGGCAGCCCAGAGAGTGACTCAGC	T372 TRBV12-3,4-01	TGAGCTACGGACTCGAGGATGCTGGAGTTATCCAGTCA
T273 TRAV17-01	GGGAGGGCTCTGGCAAGTCAACAGGGAGAAGAGGATC	T373 TRBV12-5-01	TGAGCTACGGACTCGAGGATGCTAGAGTCACCCAGACA
T274 TRAV18-01	GGGAGGGCTCTGGCAGGAGACTCGGTTACCCAGA	T374 TRBV13-01	TGAGCTACGGACTCGAGGCTGCTGGAGTCATCCAG
T275 TRAV19-01	GGGAGGGCTCTGGCAGCTCAGAAGGTAACTCAAGCG	T375 TRBV14-01	TGAGCTACGGACTCGAGGAAGCTGGAGTTACTCAGTTCC
T276 TRAV20-01	GGGAGGGCTCTGGCAGAAGACCAGGTGACGCAG	T376 TRBV15-01	TGAGCTACGGACTCGAGGATGCCATGGTCATCCA
T277 TRAV21-01	GGGAGGGCTCTGGCAAAACAGGAGGTGACGCAG	T377 TRBV16-01	TGAGCTACGGACTCGAGGGTGAAGAAGTCGCCCA
T278 TRAV22-01	GGGAGGGCTCTGGCAGGAATACAAGTGGAGCAGAGTC	T378 TRBV17-01	TGAGCTACGGACTCGAGGAGCCTGGAGTCAGCCA
T279 TRAV23/DV6-01	GGGAGGGCTCTGGCACAGCAGCAGGTGAAACAA	T379 TRBV18-01	TGAGCTACGGACTCGAGAATGCCGGCGTCATG
T280 TRAV24-01	GGGAGGGCTCTGGCAATACTGAACGTGGAACAAAGTCC	T380 TRBV19-01	TGAGCTACGGACTCGAGGATGGTGGAATCACTCAGTCC
T281 TRAV25-01	GGGAGGGCTCTGGCAGGACAACAGGTAATGCAAATTC	T381 TRBV20-1-01	TGAGCTACGGACTCGAGGGTGCTGTCGTCTCTCAA
T282 TRAV26-1-01	GGGAGGGCTCTGGCAGATGCTAAGACCACCCAGC	T382 TRBV23-1-01	TGAGCTACGGACTCGAGCATGCCAAAGTCACACAGAC
T283 TRAV26-2-01	GGGAGGGCTCTGGCAGATGCTAAGACCACACAGCC	T383 TRBV24-1-01	TGAGCTACGGACTCGAGGATGCTGATGTTACCCAGACC
T284 TRAV27-01	GGGAGGGCTCTGGCAACCCAGCTGCTGGAGC	T384 TRBV25-1-01	TGAGCTACGGACTCGAGGAAGCTGACATCTACCAGACC
T285 TRAV29/DV5-01	GGGAGGGCTCTGGCAGACCAGCAAGTTAAGCAAAATTC	T385 TRBV27-01	TGAGCTACGGACTCGAGGAAGCCCAAGTGACCCA
T286 TRAV30-01	GGGAGGGCTCTGGCACAACAACCAGTGCAGAGTCC	T386 TRBV28-01	TGAGCTACGGACTCGAGGATGTGAAAGTAACCCAGAGCTC
T287 TRAV34-01	GGGAGGGCTCTGGCAAGCCAAGAACTGGAGCAGA	T387 TRBV29-1-01	TGAGCTACGGACTCGAGAGTGCTGTCATCTCTCAAAAGC
T288 TRAV35-01	GGGAGGGCTCTGGCAGGTCAACAGCTGAATCAGAGTC	T388 TRBV30-01	TGAGCTACGGACTCGAGTCTCAGACTATTCATCAATGGC
T289 TRAV36/DV7-01	GGGAGGGCTCTGGCAGAAGACAAGGTGGTACAAAGC	TCRb reverse primer
T290 TRAV38-1-01	GGGAGGGCTCTGGCAGCCCAGACAGTCACTCAGT	T003 TRBC-1R	ACCAGTGTGGCCTTTTGGGTGTG
T291 TRAV38-2/DV8-01	GGGAGGGCTCTGGCAGCTCAGACAGTCACTCAGTCTC
T292 TRAV39-01	GGGAGGGCTCTGGCAGAGCTGAAAGTGGAACAAAAC
T293 TRAV40-01	GGGAGGGCTCTGGCAAGCAATTCAGTCAAGCAGACG
T294 TRAV41-01	GGGAGGGCTCTGGCAAAAAATGAAGTGGAGCAGAGTC
TCRa reverse primer
T170 TRAC 0R	GAAGTCCATAGACCTCATGTCTAGCACAG
